# Supplementary material for: Chemical Nose-Based Non-Invasive Detection of Breast Cancer Using Exhaled Breath
Source: Sensors (Basel). 2025 Mar 31;25(7):2210. doi: 10.3390/s25072210 (PMC11991366; doi:10.3390/s25072210)
Supplement: Supplementary file 1 [file sensors-25-02210-s001.zip]

Archive with 1 entries (1 files):
- sensors-3530849-supplementary.pdf
